# Supplementary material for: Orthogonal Experimental Study on the Factors Affecting the Mechanical Properties of Alkali-Activated Slag Materials
Source: Materials (Basel). 2022 Dec 9;15(24):8795. doi: 10.3390/ma15248795 (PMC9782184; doi:10.3390/ma15248795)
Supplement: Supplementary file 1 [file materials-15-08795-s001.zip]

Archive with 1 entries (1 files):
- materials-2061760-supplementary.pdf
